# Supplementary material for: Budget constraint and vaccine dosing: a mathematical modelling exercise
Source: Cost Eff Resour Alloc. 2014 Jan 22;12:3. doi: 10.1186/1478-7547-12-3 (PMC3904011; doi:10.1186/1478-7547-12-3)
Supplement: Additional file 1 — A copy of the model used for the analysis in this manuscript with the original input values, as a Microsoft Excel workbook. [file 1478-7547-12-3-S1.xlsx]

## Sheet: Model
					Vaccine A				Vaccine B
	Input Variables	Values	Variability		Output Variables	Values	%		Output Variables	Values	%
	Total Budget Vaccination	200000			No vaccine diarrhea	3000			No vaccine diarrhea	3000
	Cost Vaccine A/dose	13	1300		Vaccine diarrhea	1632			Vaccine diarrhea	1632
	Cost Vaccine B/dose	10.13	1013		Treatment Cost	81600			Treatment Cost	81600
	Diarrhea Incidence	0.3			VaccineACost	197600			VaccineBCost	230964
	VEA	0.6	60		VaccinneesA ratio	1.01215			VaccinneesB ratio	0.865936
	VEB	0.6	60		Missing budget	0			Missing budget	30964			Vac Cov	People Cov	Avoided	Incre	Cost	Vac Cov	Avoided	Incre	Cost
	Doses VacA	2			Missing people	0			Missing people	1018.89			0.9	7600	0.461538	0	0.403846	0.9	0.394867	0	0.45385
	Doses VacB	3			Difference in Vaccine Efficay	0			Difference in Vaccine Cost	0.220769			0.85	7600	0.461538	0	0.403846	0.85	0.394867	0	0.45385
	Population	10000			Covered by current budget	7600			Covered by current budget	6581.11			0.8	7600	0.461538	0	0.403846	0.8	0.394867	0	0.45385
	CoverageV	0.76	760		Remaining events by vaccine only	912			Remaining events by vaccine only	789.733			0.78	7600	0.461538	0.0415385	0.403846	0.78	0.394867	0	0.45385
	Cost Treatment	50			Remaining events by non-vaccine	720			Remaining events by non-vaccine	1025.67			0.7	7600	0.42	0.042	0.345	0.7	0.394867	0.0168667	0.45385
					Total diarrhea	1632			Total diarrhea	1815.4			0.63	7600	0.378	0.018	0.2855	0.63	0.378	0.018	0.423785
					Gain	1368	0.456		Gain	1184.6	0.394867		0.6	7600	0.36		0.26	0.6	0.36		0.3917
					Total Cost	279200			Total Cost	290770
																				Vac EffA	People Cov	Avoided	Cost	Incre Cost	Vac EffA	Avoided	Cost
																				0.9	7600	0.684	0.225	0.0719697	0.95	0.625206	0.281096	0.0575043
																				0.85	7600	0.646	0.2535	0.0719697	0.9	0.5923	0.305775	0.0575043
																				0.8	7600	0.608	0.282	0.0719697	0.85	0.559395	0.330454	0.0575043
																				0.75	7600	0.57	0.3105	0.0719697	0.8	0.526489	0.355133	0.0575043
																				0.7	7600	0.532	0.339	0.0719697	0.75	0.493583	0.379812	0.0575043
																				0.65	7600	0.494	0.3675	0.0719697	0.7	0.460678	0.404492	0.0575043
																				0.6	7600	0.456	0.396		0.65	0.427772	0.429171
	Vac CostB	Vaccine Price	People Cov	Avoided	Incre	Cost	Avoided	Incre	Cost
	14.55	-0.119231	7600	0.456	0	0.988	0.274914	-0.0327782	1
	13	0	7600	0.456	0	0.988	0.307692	-0.025641	1
	12	0.0769231	7600	0.456	0	0.988	0.333333	-0.030303	1
	11	0.153846	7600	0.456	0	0.988	0.363636	-0.0508714	1
	9.65	0.257692	7600	0.456	0	0.988	0.414508	-0.0414922	1
	8.65	0.334615	7600	0.456	0	0.988	0.456	0	0.9861
	8	0.384615	7600	0.456	0	0.988	0.456	0	0.912
	7	0.461538	7600	0.456	0	0.988	0.456	0	0.798
	6	0.538462	7600	0.456	0.456	0.988	0.456	0.456	0.684
